# Supplementary material for: DNA Methylation Diversification at the Integrated Organellar DNA-Like Sequence
Source: Genes (Basel). 2018 Dec 3;9(12):602. doi: 10.3390/genes9120602 (PMC6316516; doi:10.3390/genes9120602)
Supplement: Supplementary file 1 [file genes-09-00602-s001.zip]

Archive with 9 entries (8 files):
- Supplementary_Figures_revise1.pdf
- __MACOSX/
- __MACOSX/._Supplementary_Figures_revise1.pdf
- Supplementary_file_1_TYoshida.pdf
- __MACOSX/._Supplementary_file_1_TYoshida.pdf
- Supplementary_file_2_TYoshida.pdf
- __MACOSX/._Supplementary_file_2_TYoshida.pdf
- Supplementary_Tables_revise1.pdf
- __MACOSX/._Supplementary_Tables_revise1.pdf
